# Supplementary material for: Functional Analysis of Long Non-Coding RNAs Reveal Their Novel Roles in Biocontrol of Bacteria-Induced Tomato Resistance to Meloidogyne incognita
Source: Int J Mol Sci. 2020 Jan 30;21(3):911. doi: 10.3390/ijms21030911 (PMC7037896; doi:10.3390/ijms21030911)
Supplement: Supplementary file 1 [file ijms-21-00911-s001.zip]

Archive with 6 entries (5 files):
- ijms-69008-SI-to conversion/
- ijms-69008-SI-to conversion/Supplementary Figures.pdf
- ijms-69008-SI-to conversion/Supplementary Table S1.xlsx
- ijms-69008-SI-to conversion/Supplementary Table S2.xlsx
- ijms-69008-SI-to conversion/Supplementary Table S3.xlsx
- ijms-69008-SI-to conversion/Supplementary Table S4.xlsx
