# Supplementary material for: Functional Analysis of Long Non-Coding RNAs Reveal Their Novel Roles in Biocontrol of Bacteria-Induced Tomato Resistance to Meloidogyne incognita
Source: Int J Mol Sci. 2020 Jan 30;21(3):911. doi: 10.3390/ijms21030911 (PMC7037896; doi:10.3390/ijms21030911)
Supplement: Supplementary file 1 [file ijms-21-00911-s001.zip › ijms-69008-SI-to conversion/Supplementary Table S1.xlsx]

## Sheet: 新建 Microsoft Excel 工作表
Supplementary Table 1. The primers sequences used in this study
		Forword Primer	Reverse Primer
RT-PCR	lncRNA18894	ACCTCTGTACTGTGAACTTC	CGATGGATAACAATGCTGAG
	lncRNA21563	GTCGTGGTGTTGGAATAGA	ATTGGATGCTGAAGAAGGAA
	lncRNA24059	GCTCCACGCCTATTACAG	TCAGACGCTCCAACTACT
	lncRNA25797	CAGTTCATCAATGGCAGAG	CAAGTGACCAGGCGATAT
	lncRNA35115	ATTATTCTGCCTCGACATAC	CGCGTCAATAATCAATGGA
	lncRNA39939	GCACATGCCAATGATATACA	CGATGACGATGACCAAGT
	lncRNA8668	TTCACAGAGCAACCATCC	CGATGACGATGACCAAGT
	lncRNA44664	GCGACAATCAAGGAAGAAG	ATCATTGGCGAAGTCACTA
	lncRNA45969	TGTTGGAGTTGAAGCAGTTA	AGGATTGAAGTAGGTTGAGAC
	lncRNA48734	AGACGACTATAACTCCTAACTC	CTAACCGACAACCATCACT
	lncRNA51612	TCCACAGCTTTCTTGAACT	CAATATCAACCAGACCGATT
	lncRNA7183	TGTCCTTCCATCTACTTGAG	ACTAAGCGAGAGTGTAACAA
qRT-PCR	lncRNA44664	GATAGTTGTTCGCTCCTGTA	CTACTGAATGTCCAAGTGAG
	lncRNA48734	GTAGTATTGAGCACCGATGT	TTCTCTAACCGACAACCATC
	miR396a-5P	TTCCACAGCTTTCTTGAACTG	GCTGTCAACGATACGCTACGTAACG
	miR156d-5P	TGACAGAAGAGAGTGAGCAC	GCTGTCAACGATACGCTACGTAACG
	Solyc10g083510.1	TCTTCTTGACTTCCACTCTG	GTAACCACCACCACTTCC
	Solyc05g012040.2	AATGAGTGATGGTTGTGGAA	GACAGGAATCTCGGAATGAA
	RBOH1	TGTTGGTCTTGGCATTGGAG	GCAGCACTCATGTCCGAGTT
	CSD1	AGTTGCAGTTTTGAACAGCAGTG	TCAATCTCTTCTTTGGAAACGTAGCAGCTT
	CSD2	TCATCTCCTTCTCGTCTTCTCATTC	ATCTGATTGTCCACTATTGTTGTTTCTGC
vector construction	lncRNA44664	CGGAATTCCAAATGCATGCTTTCATTTT	CGGGATCGCTGCCAAATTTGTTCATAA
	lncRNA48734	CGGAATTCCCATGAAATTAATGTAGCTAC	CGGGATCCCGGATTTAGAACTTCCCCT
