# Supplementary material for: Functional Analysis of Long Non-Coding RNAs Reveal Their Novel Roles in Biocontrol of Bacteria-Induced Tomato Resistance to Meloidogyne incognita
Source: Int J Mol Sci. 2020 Jan 30;21(3):911. doi: 10.3390/ijms21030911 (PMC7037896; doi:10.3390/ijms21030911)
Supplement: Supplementary file 1 [file ijms-21-00911-s001.zip › ijms-69008-SI-to conversion/Supplementary Table S2.xlsx]

## Sheet: L07_L08_L09_vs_L04_L05_L06.DEG
Supplementary Table 2. The differential expression of lncRNAs in this study
#ID	RKNT1	RKNT2	RKNT3	Sneb821T1	Sneb821T2	Sneb821T3	PValue	FDR	log2FC	regulated
MSTRG.10381.1	6.1	6.80779	5.46105	1.03427	1.37126	3.31025	0.039905	0.49065	-1.53417	down
MSTRG.11599.1	65.167	35.5226	54.7151	61.2792	175.167	120.024	0.0268334	0.380973	1.34415	up
MSTRG.11607.1	88.1249	35.1586	54.2909	107.711	258.043	227.056	0.00270226	0.0771967	1.87633	up
MSTRG.11611.1	9.75867	16.3845	6.48728	17.1463	151.494	237.192	8.79e-06	0.000734096	3.78971	up
MSTRG.11899.1	10.7384	7.01288	3.57394	0.080778	0.700719	2.67903	0.0115141	0.220261	-2.4938	down
MSTRG.11899.4	7.23638	4.29362	3.75952	2.08336	1.85831	0.95557	0.0271741	0.384442	-1.49341	down
MSTRG.12165.3	21.4564	13.2904	8.94791	5.00005	4.28587	8.53382	0.0446073	0.525242	-1.15763	down
MSTRG.14194.3	0	0.556914	0.527583	1.51966	2.62691	1.5719	0.032006	0.427378	2.5815	up
MSTRG.14922.7	0.332171	0.716103	0.158848	0.050429	0.073632	0.109301	0.0477654	0.544675	-2.17473	down
MSTRG.18894.2	0.247874	2.1177	0.618528	0.252385	0.36593	0.192956	0.0385457	0.478706	-1.68432	down
MSTRG.1626.2	0	0	0	2.29345	0.471342	0	3.63e-05	0.00244919	10.75	up
MSTRG.17871.1	2.31021	2.19111	0.044306	0.048929	0.039533	0.071952	0.00586595	0.136758	-4.37013	down
MSTRG.19016.1	3.68456	3.64649	7.38023	18.8727	15.3917	14.3542	0.00130704	0.0441787	1.88285	up
MSTRG.20609.42	0.489008	0.155151	0.409307	0.023038	0.027454	0.042341	0.0117275	0.222939	-3.21956	down
MSTRG.2065.1	0.272434	0.371981	1.92281	2.69204	2.90856	2.81647	0.0231321	0.347245	1.87727	up
MSTRG.2113.3	0	0	0	3.46583	2.62199	1.28291	9.04e-10	2.77e-07	10.7804	up
MSTRG.21175.1	7.61761	6.20043	9.43342	26.4476	21.9716	22.0614	0.004648	0.114871	1.75312	up
MSTRG.21183.17	0.011297	0.021146	0.003005	1.12242	0.00548	1.51767	4.01e-05	0.0026663	6.13771	up
MSTRG.21555.1	0.021006	0	0	1.19799	2.46983	1.60465	3.2e-05	0.0021911	7.07143	up
MSTRG.21563.1	0.748645	2.08635	0.332169	0.074478	0.13254	0.093801	0.000636643	0.0123321	-3.13449	down
MSTRG.21852.1	0	0	0	8.59013	7.99667	0	4.49e-07	6.22e-05	12.6107	up
MSTRG.23599.2	0.001843	0.000419	0	0.000343	0.372435	0.69548	9.46e-06	0.000779833	8.17324	up
MSTRG.23599.4	0.008194	0.89852	0.467423	1e-06	0.000846	0.000747	8.76e-07	0.000111379	-8.0166	down
MSTRG.24059.1	2.03161	2.64928	1.69568	0.63517	0.644769	0.773025	0.0294923	0.212241	-1.38737	down
MSTRG.24320.16	0.980407	0.592865	0.763378	0.144028	0	0.162588	0.0409814	0.499385	-2.76173	down
MSTRG.24474.1	2.6695	2.22359	2.22596	5.74306	6.46731	6.84058	0.00735439	0.161442	1.56912	up
MSTRG.24715.1	3.66196	4.57732	3.75157	6.54077	8.47468	7.65768	0.0472069	0.540924	1.07802	up
MSTRG.25797.2	11.6013	12.5825	4.16339	2.13129	2.01784	3.13866	0.00326519	0.0893405	-1.80971	down
MSTRG.26404.5	0	0	0	0.722522	0	0.945434	2.62e-06	0.00026567	11.5413	up
MSTRG.26936.1	0.977044	1.49364	1.7531	3.564	3.60201	4.12304	0.0351784	0.452044	1.57516	up
MSTRG.27257.1	2.49868	6.40354	6.62747	0.729717	1.22256	1.29685	0.0139498	0.252028	-2.08377	down
MSTRG.283.1	1.42646	2.31614	4.01959	12.1796	10.767	10.7938	0.00478862	0.117395	2.2715	up
MSTRG.284.1	12.7744	16.3955	18.448	36.9874	37.3982	39.8945	0.0150957	0.264967	1.42246	up
MSTRG.28907.1	6.29866	7.10236	4.84081	2.1146	1.92289	2.59815	0.0164965	0.280257	-1.30513	down
MSTRG.30160.1	0.182843	2.09089	0.33853	0.146105	0.193873	0.211686	0.0348856	0.449918	-2.04893	down
MSTRG.30318.2	0.061485	0.080597	0.244598	1.26857	1.13302	1.05024	0.00641501	0.146335	3.2579	up
MSTRG.31223.2	0.612214	1.31805	0.101219	0	0	0	1.11e-06	0.000136188	-10.383	down
MSTRG.33112.17	3.38246	4.99408	2.91422	1.35604	0.909957	1.72235	0.0495683	0.554467	-1.34272	down
MSTRG.33112.6	1.35312	0.273936	3.41486	0.123212	0.176817	0.624028	0.0226919	0.343225	-2.30611	down
MSTRG.35007.1	0.04119	0.980235	0.553498	16.7774	8.10074	2.84364	0.000182298	0.00899349	4.24751	up
MSTRG.35115.1	2.40932	6.08471	1.89742	0.782792	0.108881	0.350519	0.0109531	0.10955	-2.7247	down
MSTRG.35761.2	0	0.594358	0.197225	3e-06	0	0.00011	0.000348666	0.0152016	-7.78903	down
MSTRG.36624.13	1.20889	1.19303	0.413402	0.225996	0.228894	0.23294	0.02692	0.381778	-1.878	down
MSTRG.38127.1	1.35242	2.19801	0.821588	0.286258	0.115027	0.406796	0.0166997	0.282321	-2.26118	down
MSTRG.38574.1	0	0.13961	0	0.621305	0.285806	0.435162	0.0479894	0.545384	3.41187	up
MSTRG.39166.1	0	0	0	0.868983	1.84038	1.79726	1.42e-09	4.06e-07	10.7497	up
MSTRG.39166.2	1.60698	1.61765	2.43621	0.200597	0.025595	0.000182	0.00026302	0.0121439	-4.41006	down
MSTRG.39939.1	2.83015	3.87763	2.02489	0.826083	0.623178	1.07434	0.0223324	0.339869	-1.63168	down
MSTRG.39939.2	5.6477	7.65621	5.47994	1.97482	1.41667	2.75624	0.0302451	0.412152	-1.45395	down
MSTRG.41424.2	0.563863	0.251758	0.224831	1.59971	1.69779	0.728445	0.00882502	0.183405	2.09046	up
MSTRG.42035.1	0	1.09914	4.13286	23.208	3.97661	238.482	0.000548318	0.0217357	5.8176	up
MSTRG.42035.5	21.9311	12.0487	3.30405	2.94938	5.76248	2.77034	0.0379207	0.474501	-1.5577	down
MSTRG.44053.1	3.49697	4.48225	3.20428	0.857034	1.56935	0.99969	0.0314428	0.422799	-1.54393	down
MSTRG.44242.1	0.031006	0.04264	0.110188	0.437284	0.60763	0.689355	0.000221663	0.0105636	3.37574	up
MSTRG.44664.3	3.08577	4.09019	2.90167	1.15446	0.937776	1.16695	0.0277868	0.390976	-1.46864	down
MSTRG.45341.1	2.37176	1.83519	2.65014	5.51658	5.69141	6.34808	0.010703	0.209415	1.50586	up
MSTRG.45969.10	0	0	0	0.371406	0.602688	0	0.000426951	0.00902631	9.53975	up
MSTRG.46115.11	1.06831	1.16343	3.39367	6.10321	10.614	7.3862	0.00493209	0.120061	2.25566	up
MSTRG.46115.12	0	0	0	13.6796	7.68265	14.6236	9.43e-16	1.04e-12	12.1412	up
MSTRG.46249.3	0.071703	0.056472	0.112096	0.748807	0.954398	1.70601	9.18e-05	0.00524256	3.95038	up
MSTRG.46503.3	3.01784	3.80386	1.43501	50.7307	68.502	2.07281	8.42e-05	0.004909	4.04025	up
MSTRG.47697.1	8.00368	11.2197	24.8413	45.1347	50.9363	54.5352	0.000993678	0.0354592	1.93576	up
MSTRG.48734.2	0	0	0.151983	1.17124	1.08832	1.66948	0.00134319	0.0226758	4.90274	up
MSTRG.49151.2	0	0	0	0.552525	0.817656	0.681638	3.22e-07	4.68e-05	10.1639	up
MSTRG.50792.1	8.3088	6.959	3.4257	1.00198	1.08126	1.31793	0.00385298	0.100441	-2.30405	down
MSTRG.51102.7	0.000218	14.3491	589.001	0.000894	0.000537	0.000124	6.29e-08	1.21e-05	-13.2622	down
MSTRG.51103.11	0	0	0	7667.49	0	7725.59	1.8e-09	5e-07	21.3275	up
MSTRG.51103.17	78.6218	20351.7	18434.4	64.9841	24.0232	0.698398	6.38e-07	8.41e-05	-8.56104	down
MSTRG.51612.2	18.5583	26.447	12.3781	3.03639	2.9203	5.25804	0.00102402	0.0363915	-2.19837	down
MSTRG.51911.5	0	0	0	0	0.252977	0.516546	0.000158636	0.0080878	10.14	up
MSTRG.5366.3	1.37025	1.25507	1.68548	4.88516	4.48024	4.39944	0.00668178	0.150631	1.82704	up
MSTRG.6908.5	0.950996	1.1828	0.704626	1.01318	10.246	0.987832	0.00987337	0.197702	2.27915	up
MSTRG.7183.2	0.847797	0.503355	0.131536	0.049091	0.08574	0.08875	0.0245546	0.359851	-2.54424	down
MSTRG.8161.5	0.026171	0.080217	2.04485	7.55153	0.654899	4.87923	0.0443797	0.523689	2.74366	up
MSTRG.8234.3	0.033239	0.08158	0.02744	0.412192	0.102593	0.550114	0.014737	0.261256	3.03473	up
MSTRG.8668.2	1.9053	2.55745	1.62834	0.414395	0.818232	0.609778	0.0267901	0.198934	-1.49842	down
MSTRG.9339.1	1092.19	862.027	419.016	2721.34	5751	2788.03	8.5e-05	0.00494915	2.39795	up
MSTRG.9454.4	0	0	0.062054	0	7.62843	1.80417	0.000589472	0.0230673	7.37543	up
