# Supplementary material for: Functional Analysis of Long Non-Coding RNAs Reveal Their Novel Roles in Biocontrol of Bacteria-Induced Tomato Resistance to Meloidogyne incognita
Source: Int J Mol Sci. 2020 Jan 30;21(3):911. doi: 10.3390/ijms21030911 (PMC7037896; doi:10.3390/ijms21030911)
Supplement: Supplementary file 1 [file ijms-21-00911-s001.zip › ijms-69008-SI-to conversion/Supplementary Table S3.xlsx]

## Sheet: Supplementary Table 3
Supplementary Table 3. The GO terms and related genes in this study
#GO_classify1	GO_classify2	All Unigene	DEG Unigene
#Total_gene		15572	408
cellular component	extracellular region	405	7
cellular component	cell	6514	179
cellular component	nucleoid	13	0
cellular component	membrane	3539	105
cellular component	virion	5	0
cellular component	cell junction	204	5
cellular component	extracellular matrix	8	0
cellular component	membrane-enclosed lumen	148	4
cellular component	macromolecular complex	1711	54
cellular component	organelle	4958	133
cellular component	extracellular region part	16	0
cellular component	organelle part	2346	68
cellular component	virion part	5	0
cellular component	membrane part	1914	55
cellular component	cell part	6552	180
molecular function	protein binding transcription factor activity	32	2
molecular function	nucleic acid binding transcription factor activity	382	9
molecular function	catalytic activity	8296	201
molecular function	receptor activity	80	2
molecular function	guanyl-nucleotide exchange factor activity	23	2
molecular function	structural molecule activity	494	17
molecular function	transporter activity	943	33
molecular function	binding	7750	188
molecular function	electron carrier activity	418	10
molecular function	antioxidant activity	155	3
molecular function	channel regulator activity	1	0
molecular function	metallochaperone activity	6	1
molecular function	enzyme regulator activity	175	7
molecular function	protein tag	1	0
molecular function	translation regulator activity	1	0
molecular function	nutrient reservoir activity	28	1
molecular function	molecular transducer activity	178	5
biological process	reproduction	201	5
biological process	cell killing	11	0
biological process	immune system process	196	4
biological process	metabolic process	10458	274
biological process	cellular process	8541	248
biological process	reproductive process	683	16
biological process	biological adhesion	34	0
biological process	signaling	717	20
biological process	multicellular organismal process	982	21
biological process	developmental process	1322	31
biological process	growth	248	4
biological process	locomotion	7	0
biological process	single-organism process	7154	213
biological process	biological phase	37	1
biological process	rhythmic process	20	0
biological process	response to stimulus	2906	81
biological process	localization	2192	65
biological process	multi-organism process	420	15
biological process	biological regulation	2816	73
biological process	cellular component organization or biogenesis	1660	44
