# Supplementary material for: Functional Analysis of Long Non-Coding RNAs Reveal Their Novel Roles in Biocontrol of Bacteria-Induced Tomato Resistance to Meloidogyne incognita
Source: Int J Mol Sci. 2020 Jan 30;21(3):911. doi: 10.3390/ijms21030911 (PMC7037896; doi:10.3390/ijms21030911)
Supplement: Supplementary file 1 [file ijms-21-00911-s001.zip › ijms-69008-SI-to conversion/Supplementary Table S4.xlsx]

## Sheet: L07_L08_L09_vs_L04_L05_L06.KEGG
Supplementary Table 4. The KEGG pathway and related genes in this study
#KEGG_n	178	KEGG_N	6139
#Pathway	ko_ID	Unigene	gene	Unigene_all	gene_all
Lysine degradation	ko00310	2	62	178	6139	gene:Solyc09g082050.2;gene:Solyc09g090810.1	K11420+K11420
Folate biosynthesis	ko00790	1	17	178	6139	gene:Solyc10g079830.1	K01633
Brassinosteroid biosynthesis	ko00905	1	14	178	6139	gene:Solyc02g085360.2	K09587
Isoquinoline alkaloid biosynthesis	ko00950	1	26	178	6139	gene:Solyc12g096240.1	K00815
Valine, leucine and isoleucine biosynthesis	ko00290	2	28	178	6139	gene:Solyc02g091970.2;gene:Solyc09g090900.2	K00826+K01703
Phenylpropanoid biosynthesis	ko00940	1	236	178	6139	gene:Solyc06g076630.2	K00430
Proteasome	ko03050	3	60	178	6139	gene:Solyc05g018570.2;gene:Solyc09g082320.2;gene:Solyc09g090720.2	K03066+K02734+K03039
RNA polymerase	ko03020	1	110	178	6139	gene:Solyc10g049590.1	K03043
Fatty acid metabolism	ko01212	2	114	178	6139	gene:Solyc01g006980.2;gene:Solyc08g068390.2	K00645+K10527
Phosphatidylinositol signaling system	ko04070	2	83	178	6139	gene:Solyc03g123570.2;gene:Solyc08g076690.1	K00921+K00913
Glyoxylate and dicarboxylate metabolism	ko00630	1	78	178	6139	gene:Solyc12g011000.1	K01647
Zeatin biosynthesis	ko00908	3	86	178	6139	gene:Solyc10g079930.1;gene:Solyc10g079940.1;gene:Solyc10g079950.1	K13495+K13495+K13495
Glycosphingolipid biosynthesis - globo series	ko00603	1	9	178	6139	gene:Solyc05g054710.2	K12373
Degradation of aromatic compounds	ko01220	1	13	178	6139	gene:Solyc04g074530.2	K00121
Terpenoid backbone biosynthesis	ko00900	2	59	178	6139	gene:Solyc03g114340.2;gene:Solyc05g055760.2	K00099+K01823
Vancomycin resistance	ko01502	1	2	178	6139	gene:Solyc03g118860.2	K02563
beta-Alanine metabolism	ko00410	1	73	178	6139	gene:Solyc12g011160.1	K05605
Purine metabolism	ko00230	3	235	178	6139	gene:Solyc02g093990.2;gene:Solyc10g049590.1;gene:Solyc10g080680.1	K00939+K03043+K00860
Glycosylphosphatidylinositol(GPI)-anchor biosynthesis	ko00563	1	24	178	6139	gene:Solyc08g076570.2	K07541
Glycosphingolipid biosynthesis - ganglio series	ko00604	1	4	178	6139	gene:Solyc05g054710.2	K12373
Base excision repair	ko03410	3	46	178	6139	gene:Solyc06g076660.2;gene:Solyc08g074730.1;gene:Solyc08g074740.2	K04802+K10798+K10798
Glycosaminoglycan degradation	ko00531	1	20	178	6139	gene:Solyc05g054710.2	K12373
Porphyrin and chlorophyll metabolism	ko00860	1	51	178	6139	gene:Solyc01g106390.2	K02492
Cysteine and methionine metabolism	ko00270	5	107	178	6139	gene:Solyc02g089610.1;gene:Solyc02g091990.2;gene:Solyc09g082460.2;gene:Solyc10g079720.1;gene:Solyc12g096240.1	K01611+K01762+K00547+K01760+K00815
Endocytosis	ko04144	6	191	178	6139	gene:Solyc03g118820.2;gene:Solyc04g081410.2;gene:Solyc06g068090.2;gene:Solyc06g076450.2;gene:Solyc11g007170.1;gene:Solyc12g043100.1	K07904+K11827+K01115+K07904+K12196+K01115
Ether lipid metabolism	ko00565	4	34	178	6139	gene:Solyc06g068090.2;gene:Solyc08g068580.2;gene:Solyc10g079770.1;gene:Solyc12g011170.1	K01115+K16860+K14674+K01115
Histidine metabolism	ko00340	1	44	178	6139	gene:Solyc08g068600.2	K01590
Mismatch repair	ko03430	1	73	178	6139	gene:Solyc06g076660.2	K04802
RNA transport	ko03013	10	198	178	6139	gene:Solyc03g122370.2;gene:Solyc04g007280.2;gene:Solyc04g072670.2;gene:Solyc07g049360.2;gene:Solyc08g074790.2;gene:Solyc09g090400.2;gene:Solyc10g079880.1;gene:Solyc10g080660.1;gene:Solyc12g095990.1;gene:Solyc12g096000.1	K14288+K14297+K12875+K12160+K03248+K03754+K03250+K03259+K03257+K03257
Tyrosine metabolism	ko00350	2	57	178	6139	gene:Solyc04g074530.2;gene:Solyc12g096240.1	K00121+K00815
Protein processing in endoplasmic reticulum	ko04141	7	275	178	6139	gene:Solyc04g081570.2;gene:Solyc06g076520.1;gene:Solyc06g076560.1;gene:Solyc06g076570.1;gene:Solyc07g049260.2;gene:Solyc08g076460.2;gene:Solyc09g007630.2	K09487+K13993+K13993+K13993+K14012+K12668+K09523
Valine, leucine and isoleucine degradation	ko00280	2	84	178	6139	gene:Solyc02g091970.2;gene:Solyc12g011160.1	K00826+K05605
Citrate cycle (TCA cycle)	ko00020	3	60	178	6139	gene:Solyc02g085350.2;gene:Solyc06g072580.2;gene:Solyc12g011000.1	K00234+K00162+K01647
Ubiquitin mediated proteolysis	ko04120	3	185	178	6139	gene:Solyc02g069880.2;gene:Solyc06g072570.2;gene:Solyc06g076460.2	K04506+K04649+K03872
Phenylalanine, tyrosine and tryptophan biosynthesis	ko00400	3	56	178	6139	gene:Solyc04g074480.2;gene:Solyc12g096190.1;gene:Solyc12g096240.1	K01626+K06001+K00815
Ascorbate and aldarate metabolism	ko00053	1	58	178	6139	gene:Solyc04g074640.2	K00434
Glutathione metabolism	ko00480	3	118	178	6139	gene:Solyc04g074640.2;gene:Solyc08g068800.2;gene:Solyc09g091140.2	K00434+K00432+K00799
Photosynthesis	ko00195	2	174	178	6139	gene:Solyc06g072540.1;gene:Solyc11g051170.1	K02111+K02111
Homologous recombination	ko03440	1	98	178	6139	gene:Solyc05g055780.2	K03553
Peroxisome	ko04146	2	106	178	6139	gene:Solyc03g114330.2;gene:Solyc03g119030.2	K13343+K13336
Alanine, aspartate and glutamate metabolism	ko00250	1	56	178	6139	gene:Solyc08g062190.2	K13566
Tropane, piperidine and pyridine alkaloid biosynthesis	ko00960	1	39	178	6139	gene:Solyc12g096240.1	K00815
Sulfur metabolism	ko00920	2	40	178	6139	gene:Solyc02g094120.2;gene:Solyc10g080680.1	K00387+K00860
Phagosome	ko04145	3	101	178	6139	gene:Solyc03g123570.2;gene:Solyc04g081490.2;gene:Solyc08g076540.2	K00921+K07375+K08488
Glycolysis / Gluconeogenesis	ko00010	5	146	178	6139	gene:Solyc03g114500.2;gene:Solyc04g074530.2;gene:Solyc04g081400.2;gene:Solyc06g072580.2;gene:Solyc06g076650.2	K01689+K00121+K00844+K00162+K01689
Ubiquinone and other terpenoid-quinone biosynthesis	ko00130	3	43	178	6139	gene:Solyc02g069920.2;gene:Solyc08g068570.2;gene:Solyc12g096240.1	K14760+K09834+K00815
Glycine, serine and threonine metabolism	ko00260	2	74	178	6139	gene:Solyc06g076510.2;gene:Solyc12g096190.1	K01079+K06001
Galactose metabolism	ko00052	2	66	178	6139	gene:Solyc04g081400.2;gene:Solyc07g007930.2	K00844+K06617
Glycerophospholipid metabolism	ko00564	7	102	178	6139	gene:Solyc03g118750.2;gene:Solyc06g068090.2;gene:Solyc08g068580.2;gene:Solyc08g076470.2;gene:Solyc10g079770.1;gene:Solyc12g011020.1;gene:Solyc12g011170.1	K05929+K01115+K16860+K00630+K14674+K01094+K01115
Aminoacyl-tRNA biosynthesis	ko00970	5	65	178	6139	gene:Solyc04g074590.2;gene:Solyc04g074630.2;gene:Solyc06g068320.2;gene:Solyc09g090840.2;gene:Solyc10g080710.1	K01875+K01875+K01881+K02434+K01893
Arginine and proline metabolism	ko00330	3	95	178	6139	gene:Solyc02g089610.1;gene:Solyc02g089620.2;gene:Solyc02g089630.2	K01611+K00318+K00318
DNA replication	ko03030	1	65	178	6139	gene:Solyc06g076660.2	K04802
alpha-Linolenic acid metabolism	ko00592	4	68	178	6139	gene:Solyc03g122340.2;gene:Solyc07g007870.2;gene:Solyc08g068390.2;gene:Solyc10g079770.1	K00454+K05894+K10527+K14674
Biosynthesis of amino acids	ko01230	10	258	178	6139	gene:Solyc06g065850.2;gene:Solyc03g114500.2;gene:Solyc04g074480.2;gene:Solyc06g076510.2;gene:Solyc06g076650.2;gene:Solyc09g090900.2;gene:Solyc10g079720.1;gene:Solyc12g011000.1;gene:Solyc12g096190.1;gene:Solyc10g005240.2	K00826+K01689+K01626+K01079+K01689+K01703+K01760+K01647+K06001+K00815
Monoterpenoid biosynthesis	ko00902	1	14	178	6139	gene:Solyc10g017570.2	K15095
Inositol phosphate metabolism	ko00562	2	82	178	6139	gene:Solyc03g123570.2;gene:Solyc08g076690.1	K00921+K00913
Plant-pathogen interaction	ko04626	5	208	178	6139	gene:Solyc02g032200.2;gene:Solyc09g098130.1;gene:Solyc04g081570.2;gene:Solyc09g007840.2;gene:Solyc10g079890.1	K13448+K13448+K09487+K05391+K13448
Plant hormone signal transduction	ko04075	9	372	178	6139	gene:Solyc03g096670.2;gene:Solyc04g072460.2;gene:Solyc04g074500.2;gene:Solyc06g076400.2;gene:Solyc09g090910.1;gene:Solyc10g079700.1;gene:Solyc10g079750.1;gene:Solyc10g080780.1;gene:Solyc08g079800.2	K14497+K14431+K14498+K14497+K14484+K14492+K14508+K14431+K14497
One carbon pool by folate	ko00670	1	19	178	6139	gene:Solyc05g055730.2	K00297
Starch and sucrose metabolism	ko00500	4	252	178	6139	gene:Solyc02g089440.2;gene:Solyc04g081400.2;gene:Solyc08g076650.2;gene:Solyc10g017600.2	K13648+K00844+K16055+K13648
Fatty acid degradation	ko00071	2	70	178	6139	gene:Solyc04g074530.2;gene:Solyc08g068390.2	K00121+K10527
Sphingolipid metabolism	ko00600	1	32	178	6139	gene:Solyc03g114600.2	K04710
N-Glycan biosynthesis	ko00510	1	46	178	6139	gene:Solyc08g076460.2	K12668
Taurine and hypotaurine metabolism	ko00430	1	13	178	6139	gene:Solyc03g114510.2	K10712
Pantothenate and CoA biosynthesis	ko00770	1	32	178	6139	gene:Solyc02g091970.2	K00826
Glycerolipid metabolism	ko00561	5	76	178	6139	gene:Solyc01g007100.2;gene:Solyc06g072380.2;gene:Solyc08g076470.2;gene:Solyc10g017580.2;gene:Solyc10g079770.1	K09480+K00863+K00630+K09480+K14674
Ribosome	ko03010	16	459	178	6139	gene:Solyc02g069710.2;gene:Solyc02g069850.2;gene:Solyc02g085280.1;gene:Solyc02g092080.1;gene:Solyc04g072660.2;gene:Solyc05g054810.2;gene:Solyc05g055640.2;gene:Solyc06g072470.2;gene:Solyc06g072490.2;gene:Solyc07g041310.2;gene:Solyc08g074700.1;gene:Solyc08g074710.1;gene:Solyc09g082520.2;gene:Solyc09g090410.2;gene:Solyc11g042610.1;gene:Solyc12g096150.1	K02887+K02975+K02933+K02893+K02908+K02918+K02923+K02904+K02984+K02985+K02878+K02878+K02984+K02902+K02989+K02873
Other glycan degradation	ko00511	1	15	178	6139	gene:Solyc05g054710.2	K12373
Other types of O-glycan biosynthesis	ko00514	1	8	178	6139	gene:Solyc03g118940.2	K18134
Phenylalanine metabolism	ko00360	2	189	178	6139	gene:Solyc06g076630.2;gene:Solyc12g096240.1	K00430+K00815
Fructose and mannose metabolism	ko00051	3	66	178	6139	gene:Solyc03g096730.2;gene:Solyc04g081400.2;gene:Solyc07g049280.2	K00966+K00844+K00895
Oxidative phosphorylation	ko00190	9	313	178	6139	gene:Solyc05g012040.2;gene:Solyc02g091880.2;gene:Solyc02g093900.2;gene:Solyc04g074550.2;gene:Solyc06g068240.2;gene:Solyc06g072540.1;gene:Solyc09g091170.2;gene:Solyc11g045440.1;gene:Solyc11g051170.1	K00234+K02266+K00413+K02267+K01507+K02111+K11353+K02132+K02111
RNA degradation	ko03018	9	156	178	6139	gene:Solyc01g006970.2;gene:Solyc01g106210.2;gene:Solyc01g106260.2;gene:Solyc03g114500.2;gene:Solyc03g118920.2;gene:Solyc06g076650.2;gene:Solyc07g007890.2;gene:Solyc09g091180.2;gene:Solyc10g017530.2	K14442+K04043+K04043+K01689+K14442+K01689+K12607+K04077+K12614
SNARE interactions in vesicular transport	ko04130	2	48	178	6139	gene:Solyc01g006950.2;gene:Solyc08g076540.2	K08486+K08488
2-Oxocarboxylic acid metabolism	ko01210	3	65	178	6139	gene:Solyc02g091970.2;gene:Solyc09g090900.2;gene:Solyc12g011000.1	K00826+K01703+K01647
Selenocompound metabolism	ko00450	1	19	178	6139	gene:Solyc10g079720.1	K01760
mRNA surveillance pathway	ko03015	4	142	178	6139	gene:Solyc03g118980.2;gene:Solyc04g072670.2;gene:Solyc06g076430.2;gene:Solyc10g080740.1	K03267+K12875+K06269+K14409
Regulation of autophagy	ko04140	1	42	178	6139	gene:Solyc03g096790.2	K08331
Fatty acid biosynthesis	ko00061	1	65	178	6139	gene:Solyc01g006980.2	K00645
Pyruvate metabolism	ko00620	3	111	178	6139	gene:Solyc06g072580.2;gene:Solyc11g045370.1;gene:Solyc11g045380.1	K00162+K00102+K00102
Nitrogen metabolism	ko00910	1	36	178	6139	gene:Solyc09g090430.2	K01725
Pyrimidine metabolism	ko00240	2	213	178	6139	gene:Solyc03g083610.2;gene:Solyc10g049590.1	K13800+K03043
Steroid biosynthesis	ko00100	2	36	178	6139	gene:Solyc06g076410.2;gene:Solyc10g079770.1	K14424+K14674
Pentose and glucuronate interconversions	ko00040	1	136	178	6139	gene:Solyc05g055510.2	K01728
C5-Branched dibasic acid metabolism	ko00660	1	10	178	6139	gene:Solyc09g090900.2	K01703
Linoleic acid metabolism	ko00591	2	32	178	6139	gene:Solyc03g122340.2;gene:Solyc10g079770.1	K00454+K14674
Carbon metabolism	ko01200	11	290	178	6139	gene:Solyc02g085350.2;gene:Solyc03g114500.2;gene:Solyc04g074530.2;gene:Solyc04g081400.2;gene:Solyc05g055730.2;gene:Solyc06g072380.2;gene:Solyc06g072580.2;gene:Solyc06g076510.2;gene:Solyc06g076650.2;gene:Solyc12g011000.1;gene:Solyc12g011160.1	K00234+K01689+K00121+K00844+K00297+K00863+K00162+K01079+K01689+K01647+K05605
Nucleotide excision repair	ko03420	1	75	178	6139	gene:Solyc06g076660.2	K04802
Amino sugar and nucleotide sugar metabolism	ko00520	6	141	178	6139	gene:Solyc02g089440.2;gene:Solyc03g096730.2;gene:Solyc04g081400.2;gene:Solyc05g018520.2;gene:Solyc05g054710.2;gene:Solyc10g017600.2	K13648+K00966+K00844+K00326+K12373+K13648
Propanoate metabolism	ko00640	1	48	178	6139	gene:Solyc12g011160.1	K05605
Spliceosome	ko03040	7	218	178	6139	gene:Solyc06g071180.2;gene:Solyc02g085420.2;gene:Solyc03g118800.2;gene:Solyc03g119010.2;gene:Solyc04g072670.2;gene:Solyc05g054880.2;gene:Solyc09g090420.2	K12840+K11093+K12831+K12861+K12875+K12843+K12837
Ribosome biogenesis in eukaryotes	ko03008	4	110	178	6139	gene:Solyc01g007120.2;gene:Solyc02g085230.2;gene:Solyc02g089600.2;gene:Solyc09g090460.2	K07179+K14544+K14545+K06943
Arachidonic acid metabolism	ko00590	2	14	178	6139	gene:Solyc08g068800.2;gene:Solyc10g079770.1	K00432+K14674
